# Supplementary material for: Mechanistic Insights into Tyrosinase-Catalyzed Metabolism of Hydroquinone: Implications for the Etiology of Exogenous Ochronosis and Cytotoxicity to Melanocytes
Source: Int J Mol Sci. 2025 Nov 4;26(21):10734. doi: 10.3390/ijms262110734 (PMC12610078; doi:10.3390/ijms262110734)
Supplement: Supplementary file 1 [file ijms-26-10734-s001.zip]

Archive with 1 entries (1 files):
- ijms-3941832-supplementary.pdf
